# Supplementary material for: Two Monoclonal Antibodies That Specifically Recognize Aspergillus Cell Wall Antigens and Can Detect Circulating Antigens in Infected Mice
Source: Int J Mol Sci. 2021 Dec 27;23(1):252. doi: 10.3390/ijms23010252 (PMC8745570; doi:10.3390/ijms23010252)
Supplement: Supplementary file 1 [file ijms-23-00252-s001.zip]

Archive with 1 entries (1 files):
- ijms-1514115-supplementary.pdf
